# Supplementary material for: Structural determination of Streptococcus pyogenes M1 protein interactions with human immunoglobulin G using integrative structural biology
Source: PLoS Comput Biol. 2021 Jan 7;17(1):e1008169. doi: 10.1371/journal.pcbi.1008169 (PMC7817036; doi:10.1371/journal.pcbi.1008169)
Supplement: S1 Table — The list of homologous proteins identified by HHpred for each domain of the M1 protein that are used in the comparative modeling of the full-length M1. (XLSX) [file pcbi.1008169.s002.xlsx]

## Sheet: Sheet1
M1 domain	Residue numbers specifying the start and end of the domain	PDB id of homologous structures
Signal peptide	#1~#41	4GWP, 3LB6
Coiled-coil domain	#42~#456	2XNX, 2OTO, 1C1G, 2EFR
Anchor	#457~#484	2JWA, 2KLU, 2KS1, 2N2A, 2WW8, 3UXF
