# Supplementary material for: Structural determination of Streptococcus pyogenes M1 protein interactions with human immunoglobulin G using integrative structural biology
Source: PLoS Comput Biol. 2021 Jan 7;17(1):e1008169. doi: 10.1371/journal.pcbi.1008169 (PMC7817036; doi:10.1371/journal.pcbi.1008169)
Supplement: S3 Table — ka1: association rate constant of the first complex, ka2: association rate constant of the second complex, kd1: dissociation rate constant of the first complex, kd2: dissociation rate constant of the second complex, KD1: affinity constant of the first complex, KD2: affinity constant of the second complex (ka: M-1s-1, kd: s-1, KD: M). Kinetic constants were reported as the mean value of triplicate analysis. (XLSX) [file pcbi.1008169.s004.xlsx]

## Sheet: Sheet1
Ligand	Analyte	ka1	ka2	kd1	kd2	KD1	KD2
M1	IgG1	5,38x105	8,15x105	2,63x10-2	4,26x10-2	3,19x10-8	4,31x10-8
