# Supplementary material for: Structural determination of Streptococcus pyogenes M1 protein interactions with human immunoglobulin G using integrative structural biology
Source: PLoS Comput Biol. 2021 Jan 7;17(1):e1008169. doi: 10.1371/journal.pcbi.1008169 (PMC7817036; doi:10.1371/journal.pcbi.1008169)
Supplement: S4 Table — The persistence of the H-bonds formed at the interface are recorded as a percentage over the MD simulation time. For each studied system, the average values and the number of replicates over which the H-bonds were present, are reported. (XLSX) [file pcbi.1008169.s005.xlsx]

## Sheet: Sheet1
M1 peptide	Fc-domain	Propensity (%)	#Replicates
M1(A-peptide; “LETKLKELQQDYDLAK”)-IgG1(Fc)
E109	K131	45	2
E109	E263	64	4
T110	E263	85	4
T110	H318	56	1
K111	E265	64	5
K113	L134	78	4
K113	N317	68	4
K113	H318	60	1
E114	Y319	52	3
Q116	M135	69	2
D118	I136	43	1
D118	S137	53	1
D118	N317	48	1
M1(S-peptide; “GNAKLELDQLSSEKEQ”)-IgG1(Fc)
K211	L197	48	1
K211	E313	48	1
D215	Q194	44	1
D215	K171	70	1
S218	H193	69	1
S218	Q194	42	1
K219	E141	40	1
S221	D132	75	1
S221	M135	95	1
S221	R138	88	1
S221	E141	40	1
Q223	V191	53	1
